# Supplementary material for: Design, Synthesis, Characterization, and In Vitro Evaluation of a New Cross-Linked Hyaluronic Acid for Pharmaceutical and Cosmetic Applications
Source: Pharmaceutics. 2021 Oct 13;13(10):1672. doi: 10.3390/pharmaceutics13101672 (PMC8540713; doi:10.3390/pharmaceutics13101672)
Supplement: Supplementary file 1 [file pharmaceutics-13-01672-s001.zip]

Archive with 1 entries (1 files):
- pharmaceutics-1393809-supplementary.pdf
